# Supplementary material for: Analysis of case fatality rate of SARS-CoV-2 infection in the Spanish Autonomous Communities between March and May 2020
Source: PLoS One. 2021 Dec 3;16(12):e0260769. doi: 10.1371/journal.pone.0260769 (PMC8641878; doi:10.1371/journal.pone.0260769)
Supplement: S1 File — (XLSX) [file pone.0260769.s001.xlsx]

## Sheet: tablaletalidadmomo
https://www.ine.es/jaxi/Tabla.htm?path=/t20/e245/p04/provi/l0/&file=0ccaa003.px&L=0		Fechas o tramos de fechas	Andalucía	Aragón	Asturias	Baleares	Canarias	Cantabria	Castill y León	CastillaLaMancha	Cataluña	C. Valenciana	Extremadura	Galicia	Madrid	Murcia	Navarra	País Vasco	La Rioja	Ceuta	Melilla	Total
Población	TODOS	ine 1 enero 2020	8460261	1328753	1018706	1171003	2174474	582796	2393285	2044408	7778362	5054796	1063575	2700269	6778382	1510951	660887	2219777	319653	83842	87076	47431256
Prevalencia	%ENE COVID1ª		2.6	4.9	1.8	2.5	2.3	3.2	7.2	10.8	5.8	2.5	3	2.1	11.3	1.4	5.8	4	3.3	1.1	1.9	5
	infectados1ª		219967	65108.9	18336.7	29275.1	50012.9	18649.5	172317	220796	451145	126370	31907.2	56705.6	765957	21153.3	38331.4	88791.1	10548.5	922.262	1654.44	2.37156e+06
	IC95%<ENE COVID1ª		2.2	3.8	1.3	1.7	1.3	2	6.3	9.3	4.9	1.9	2.2	1.7	9.8	0.8	4.3	3.1	2.4	0.5	1.2	4.7
	infectados1ª<IC		186126	50492.6	13243.2	19907.1	28268.2	11655.9	150777	190130	381140	96041.1	23398.7	45904.6	664281	12087.6	28418.1	68813.1	7671.67	419.21	1044.91	2.22927e+06
	IC95%>ENE COVID1ª		3.2	6.4	2.5	3.6	3.9	5	8.2	12.4	6.9	3.2	4.1	2.6	13	2.4	7.7	5.2	4.5	2.5	3	5.4
	infectados1ª>IC		270728	85040.2	25467.7	42156.1	84804.5	29139.8	196249	253507	536707	161753	43606.6	70207	881190	36262.8	50888.3	115428	14384.4	2096.05	2612.28	2.56129e+06
	%ENE COVID1ªcorregidoS 82,1%		3.0654	5.7771	2.1222	2.9475	2.7117	3.7728	8.4888	12.7332	6.8382	2.9475	3.537	2.4759	13.3227	1.6506	6.8382	4.716	3.8907	1.2969	2.2401	5.895
	infectados1ªcorregS82,1%		259341	76763.4	21619	34515.3	58965.2	21987.7	203161	260319	531900	148990	37618.6	66856	903063	24939.8	45192.8	104685	12436.7	1087.35	1950.59	2.79607e+06
	IC95%<ENE COVID1ªcorregido S 82,1%		2.5938	4.4802	1.5327	2.0043	1.5327	2.358	7.4277	10.9647	5.7771	2.2401	2.5938	2.0043	11.5542	0.9432	5.0697	3.6549	2.8296	0.5895	1.4148	5.5413
	infectados1ª<ICcorregS82,1%		219442	59530.8	15613.7	23470.4	33328.2	13742.3	177766	224163	449364	113232	27587	54121.5	783188	14251.3	33505	81130.6	9044.9	494.249	1231.95	2.62831e+06
	IC95%>ENE COVID1ªcorregidoS 82,15		3.7728	7.5456	2.9475	4.2444	4.5981	5.895	9.6678	14.6196	8.1351	3.7728	4.8339	3.0654	15.327	2.8296	9.0783	6.1308	5.3055	2.9475	3.537	6.3666
	infectados1ªcorreg>ICS82,1%		319189	100262	30026.4	49702.1	99984.5	34355.8	231378	298884	632778	190707	51412.2	82774	1.03892e+06	42753.9	59997.3	136090	16959.2	2471.24	3079.88	3.01976e+06
	%IgG+ inmunoensayo
	%Ig+ test rapido o inmunoensayo
	Fallecidos oficiales	2020-05-11	1358	859	317	218	153	209	1953	2898	5956	1370	500	607	8521	145	511	1442	351	4	2	27374
	Excesoletalidadmomo		1756	945	423	210	146	212	3615	5314	11690	1740	702	582	14308	248	683	1607	304	11		44546	44496
	Letalidad oficial		0.523635	1.11902	1.4663	0.631604	0.259475	0.95053	0.961306	1.11325	1.11976	0.919524	1.32913	0.907922	0.943566	0.581401	1.13071	1.37747	2.82228	0.367868	0.102533	0.979016
	Letalidad oficial Límite inferior		0.618842	1.44295	2.03027	0.928829	0.459071	1.52085	1.09864	1.29281	1.32543	1.2099	1.81245	1.12155	1.08799	1.01745	1.52515	1.77738	3.88064	0.809309	0.162344	1.04151
	Letalidad oficial Límite superior		0.425454	0.856752	1.05574	0.438614	0.153024	0.608339	0.844073	0.969606	0.941247	0.718378	0.972533	0.733322	0.820177	0.339151	0.851705	1.05959	2.06967	0.161862	0.0649376	0.906496
	Letalidad MoMo		0.677101	1.23106	1.95661	0.608426	0.247604	0.964174	1.77938	2.04135	2.19778	1.16786	1.8661	0.870528	1.58438	0.994396	1.5113	1.53509	2.44437	1.01164	0	1.59316
	Letalidad MoMo Límite inferior		0.800211	1.58741	2.70916	0.894744	0.438068	1.54268	2.03357	2.37059	2.60146	1.53666	2.54468	1.07536	1.82689	1.74019	2.0385	1.98076	3.36101	2.2256	0	1.69485
	Letalidad MoMo Límite superior		0.550145	0.942527	1.40876	0.422518	0.146023	0.617072	1.56238	1.77795	1.84741	0.912393	1.36544	0.703119	1.3772	0.580064	1.13838	1.18084	1.79254	0.44512	0	1.47515
Población	HOMBRES	ine 1 enero 2020	4168872	655734	486031	584094	1075496	282517	1178111	1023399	3825977	2490903	526101	1299371	3243153	756619	327073	1079024	157699	42370	44173	23246717	23246717
	%ENE COVID1ª		2.7	5.1	1.9	2.1	1.9	2.3	6.6	9.9	6	2.8	2.8	2.1	11.3	1.3	6	3.7	3.4	1.3	1.6	5
	infectados1ª		112560	33442.4	9234.59	12266	20434.4	6497.89	77755.3	101317	229559	69745.3	14730.8	27286.8	366476	9836.05	19624.4	39923.9	5361.77	550.81	706.768	1.16234e+06
	IC95%<ENE COVID1ª		2.2	3.8	1.1	1.2	1.3	1.4	5.6	8.4	4.9	2.1	1.9	1.5	9.4	0.6	4.2	2.7	2.2	0.5	0.6	4.6
	infectados1ª<IC		91715.2	24917.9	5346.34	7009.13	13981.4	3955.24	65974.2	85965.5	187473	52309	9995.92	19490.6	304856	4539.71	13737.1	29133.6	3469.38	211.85	265.038	1.06935e+06
	IC95%>ENE COVID1ª		3.3	6.8	3.3	3.4	2.9	3.9	7.7	11.6	7.4	3.7	1.4	2.9	13.3	2.8	8.7	5	5.2	3.5	4.2	5.4
	infectados1ª>IC		137573	44589.9	16039	19859.2	31189.4	11018.2	90714.5	118714	283122	92163.4	7365.41	37681.8	431339	21185.3	28455.4	53951.2	8200.35	1482.95	1855.27	1.25532e+06
	%ENE COVID1ªcorregidoS 82,1%		3.1833	6.0129	2.2401	2.4759	2.2401	2.7117	7.7814	11.6721	7.074	3.3012	3.3012	2.4759	13.3227	1.5327	7.074	4.3623	4.0086	1.5327	1.8864	5.895
	infectados1ªcorregS82,1%		132708	39428.6	10887.6	14461.6	24092.2	7661.01	91673.5	119452	270650	82229.7	17367.6	32171.1	432076	11596.7	23137.1	47070.3	6321.52	649.405	833.279	1.37039e+06
	IC95%<ENE COVID1ªcorregido S 82,1%		2.5938	4.4802	1.2969	1.4148	1.5327	1.6506	6.6024	9.9036	5.7771	2.4759	2.2401	1.7685	11.0826	0.7074	4.9518	3.1833	2.5938	0.5895	0.7074	5.4234
	infectados1ª<ICcorregS82,1%		108132	29378.2	6303.34	8263.76	16484.1	4663.23	77783.6	101353	221031	61672.3	11785.2	22979.4	359426	5352.32	16196	34348.6	4090.4	249.771	312.48	1.26076e+06
	IC95%>ENE COVID1ªcorregidoS 82,15		3.8907	8.0172	3.8907	4.0086	3.4191	4.5981	9.0783	13.6764	8.7246	4.3623	1.6506	3.4191	15.6807	3.3012	10.2573	5.895	6.1308	4.1265	4.9518	6.3666
	infectados1ªcorreg>ICS82,1%		162198	52571.5	18910	23414	36772.3	12990.4	106952	139964	333801	108661	8683.82	44426.8	508549	24977.5	33548.9	63608.5	9668.21	1748.4	2187.36	1.48003e+06
	%IgG+ inmunoensayo
	%Ig+ test rapido o inmunoensayo
	fallecidos oficiales	2020-05-11	743	455	171	135	86	98	1113	1507	2877	761	291	381	4431	81	273	723	192	2	2	14322
	excesoletalidadmomo		663	430	148	162	68	142	1886	2640	5648	902	274	242	7172	120	302	716	169	9		22162
	Letalidad oficial		0.559877	1.15398	1.5706	0.933508	0.356962	1.2792	1.21409	1.26159	1.063	0.925456	1.67553	1.18429	1.02552	0.698475	1.17992	1.536	3.03724	0.307974	0.240016	1.0451
	Letalidad oficial Límite inferior		0.687122	1.54877	2.71285	1.63364	0.521714	2.10155	1.43089	1.48688	1.30163	1.23394	2.4692	1.65801	1.2328	1.51336	1.6856	2.10489	4.69392	0.800733	0.640041	1.13598
	Letalidad oficial Límite superior		0.458081	0.865488	0.904283	0.576578	0.233872	0.754402	1.04065	1.0767	0.86189	0.700345	3.35106	0.857591	0.871302	0.324292	0.813739	1.13664	1.98589	0.11439	0.0914345	0.967686
	Letalidad MoMo		0.499594	1.09058	1.35935	1.12021	0.282249	1.85354	2.0573	2.21009	2.08683	1.09693	1.57765	0.752227	1.65989	1.03478	1.30526	1.52113	2.67341	1.38588	0	1.6172
	Letalidad MoMo Límite inferior		0.613138	1.46367	2.34796	1.96037	0.412518	3.0451	2.42468	2.60475	2.5553	1.46257	2.32495	1.05312	1.99541	2.24202	1.86466	2.08451	4.13163	3.6033	0	1.75783
	Letalidad MoMo Límite superior		0.408759	0.817934	0.782654	0.691894	0.184922	1.09311	1.7634	1.8862	1.69203	0.830107	3.15529	0.544716	1.41029	0.480432	0.90018	1.12564	1.748	0.514757	0	1.49741
Población	MUJERES	ine 1 enero 2020	4291389	673019	532675	586909	1098978	300279	1215174	1021009	3952385	2563893	537474	1400898	3535229	754332	333814	1140753	161954	41472	42903	24184539
	%ENE COVID1ª		2.6	4.8	1.7	2.9	1.5	4	7.8	11.7	5.7	2.2	3.1	2.1	11.3	1.5	5.5	4.3	3.1	1	2.1	5.1
	infectados1ª		111576	32304.9	9055.48	17020.4	16484.7	12011.2	94783.6	119458	225286	56405.6	16661.7	29418.9	399481	11315	18359.8	49052.4	5020.57	414.72	900.963	1.23341e+06
	IC95%<ENE COVID1ª		2.1	3.4	1.1	1.8	0.8	2.4	6.7	9.9	4.7	1.6	2.2	1.6	9.6	0.7	3.8	3.2	1.9	0.4	1.2	4.7
	infectados1ª<IC		90119.2	22882.6	5859.43	10564.4	8791.82	7206.7	81416.7	101080	185762	41022.3	11824.4	22414.4	339382	5280.32	12684.9	36504.1	3077.13	165.888	514.836	1.13667e+06
	IC95%>ENE COVID1ª		3.3	6.6	2.5	4.8	2.5	6.8	9	13.7	6.8	3	4.5	3	13.3	3.3	7.8	5.9	5.1	2.2	3.9	5.5
	infectados1ª>IC		141616	44419.3	13316.9	28171.6	27474.5	20419	109366	139878	268762	76916.8	24186.3	42026.9	470185	24893	26037.5	67304.4	8259.65	912.384	1673.22	1.33015e+06
	%ENE COVID1ªcorregidoS 82,1%		3.0654	5.6592	2.0043	3.4191	1.7685	4.716	9.1962	13.7943	6.7203	2.5938	3.6549	2.4759	13.3227	1.7685	6.4845	5.0697	3.6549	1.179	2.4759	6.0129
	infectados1ªcorregS82,1%		131548	38087.5	10676.4	20067	19435.4	14161.2	111750	140841	265612	66502.3	19644.1	34684.8	470988	13340.4	21646.2	57832.8	5919.26	488.955	1062.24	1.45419e+06
	IC95%<ENE COVID1ªcorregido S 82,1%		2.4759	4.0086	1.2969	2.1222	0.9432	2.8296	7.8993	11.6721	5.5413	1.8864	2.5938	1.8864	11.3184	0.8253	4.4802	3.7728	2.2401	0.4716	1.4148	5.5413
	infectados1ª<ICcorregS82,1%		106251	26978.6	6908.26	12455.4	10365.6	8496.69	95990.2	119173	219014	48365.3	13941	26426.5	400131	6225.5	14955.5	43038.3	3627.93	195.582	606.992	1.34014e+06
	IC95%>ENE COVID1ªcorregidoS 82,15		3.8907	7.7814	2.9475	5.6592	2.9475	8.0172	10.611	16.1523	8.0172	3.537	5.3055	3.537	15.6807	3.8907	9.1962	6.9561	6.0129	2.5938	4.5981	6.4845
	infectados1ªcorreg>ICS82,1%		166965	52370.3	15700.6	33214.4	32392.4	24074	128942	164916	316871	90684.9	28515.7	49549.8	554349	29348.8	30698.2	79351.9	9738.13	1075.7	1972.72	1.56825e+06
	%IgG+ inmunoensayo
	%Ig+ test rapido o inmunoensayo
	fallecidos oficiales	2020-05-11	583	404	146	83	67	111	840	1391	3079	609	209	226	4090	64	238	719	159	2	0	13020
	excesoletalidadmomo		1080	458	233	86	29	128	1768	2557	6291	872	372	268	6407	136	357	718	142	2		22554
	Letalidad oficial		0.443183	1.06072	1.3675	0.413614	0.344731	0.783834	0.751679	0.987638	1.15921	0.915758	1.06393	0.651582	0.868387	0.479747	1.0995	1.24324	2.68615	0.409036	0	0.895342
	Letalidad oficial Límite inferior		0.548703	1.49748	2.11341	0.666379	0.646371	1.30639	0.875089	1.16721	1.40585	1.25917	1.49918	0.855201	1.02216	1.02803	1.59138	1.6706	4.38266	1.02259	0	0.971542
	Letalidad oficial Límite superior		0.349175	0.77143	0.929901	0.249892	0.206839	0.461079	0.651455	0.843457	0.97169	0.671556	0.73293	0.456107	0.737803	0.218067	0.77529	0.90609	1.63276	0.185925	0	0.830227
	Letalidad MoMo		0.820992	1.20249	2.18238	0.428564	0.149212	0.903881	1.58211	1.81552	2.36849	1.31123	1.89369	0.772672	1.36033	1.01946	1.64925	1.24151	2.39895	0.409036	0	1.55096
	Letalidad MoMo Límite inferior		1.01647	1.69764	3.37277	0.690465	0.279773	1.50647	1.84185	2.14562	2.87243	1.80295	2.66839	1.01413	1.60122	2.18456	2.38708	1.66828	3.91408	1.02259	0	1.68296
	Letalidad MoMo Límite superior		0.646842	0.874541	1.48402	0.258924	0.0895272	0.531695	1.37116	1.55048	1.98535	0.961571	1.30455	0.54087	1.15577	0.463392	1.16293	0.90483	1.45819	0.185925	0	1.43817
	<65	ine 1 enero 2020	6989583	1040102	752144	987872	1823421	453377	1779687	1654187	6310129	4073243	840349	2012584	5569606	1273017	530226	1720349	252348	73698	77870	38213792
	%ENE COVID1ª		2.5	4.6	1.9	2.5	1.9	3.1	7.2	10.5	5.5	2.4	2.7	2	10.8	1.3	5.2	3.8	3.5	1.4	1.9	4.9
	infectados1ª		174740	47844.7	14290.7	24696.8	34645	14054.7	128137	173690	347057	97757.8	22689.4	40251.7	601517	16549.2	27571.8	65373.3	8832.18	1031.77	1479.53	1.87248e+06
	IC95%-ENE COVID1ª		1.5	1.9	0.5	0.7	0.7	1.1	4.7	6.9	3.4	1	0.9	0.8	6.9	0.8	2.5	1.7	1.3	0.3	0.4	3.9
	infectados1ª<IC		104844	19761.9	3760.72	6915.1	12763.9	4987.15	83645.3	114139	214544	40732.4	7563.14	16100.7	384303	10184.1	13255.6	29245.9	3280.52	221.094	311.48	1.49034e+06
	IC95%+ENE COVID1ª		4.5	10.4	7.7	8.5	5.6	8.9	16.4	14.3	8.8	5.5	6	4.2	16.5	6	11.7	8.6	9.3	6.6	10.2	5.9
	infectados1ª>IC		314531	108171	57915.1	83969.1	102112	40350.6	291869	236549	555291	224028	50420.9	84528.5	918985	76381	62036.4	147950	23468.4	4864.07	7942.74	2.25461e+06
	%ENE COVID1ªcorregidoS 82,1%		2.9475	5.4234	2.2401	2.9475	2.2401	3.6549	8.4888	12.3795	6.4845	2.8296	3.1833	2.358	12.7332	1.5327	6.1308	4.4802	4.1265	1.6506	2.2401	5.7771
	infectados1ªcorregS82,1%		206018	56408.9	16848.8	29117.5	40846.5	16570.5	151074	204780	409180	115256	26750.8	47456.7	709189	19511.5	32507.1	77075.1	10413.1	1216.46	1744.37	2.20765e+06
	IC95%<ENE COVID1ªcorregido S 82,1%		1.7685	2.2401	0.5895	0.8253	0.8253	1.2969	5.5413	8.1351	4.0086	1.179	1.0611	0.9432	8.1351	0.9432	2.9475	2.0043	1.5327	0.3537	0.4716	4.5981
	infectados1ª<ICcorregS82,1%		123611	23299.3	4433.89	8152.91	15048.7	5879.85	98617.8	134570	252948	48023.5	8916.94	18982.7	453093	12007.1	15628.4	34481	3867.74	260.67	367.235	1.75711e+06
	IC95%>ENE COVID1ªcorregidoS 82,15		5.3055	12.2616	9.0783	10.0215	6.6024	10.4931	19.3356	16.8597	10.3752	6.4845	7.074	4.9518	19.4535	7.074	13.7943	10.1394	10.9647	7.7814	12.0258	6.9561
	infectados1ªcorreg>ICS82,1%		370832	127533	68281.9	98999.6	120390	47573.3	344113	278891	654689	264129	59446.3	99659.1	1.08348e+06	90053.2	73141	174433	27669.2	5734.74	9364.49	2.65819e+06
	%IgG+ inmunoensayo
	%Ig+ test rapido o inmunoensayo
	fallecidos oficiales	2020-05-11	166	73	17	27	17	10	186	278	454	130	45	0	593	11	24	159	41	0	0	2097
	excesoletalidadmomo		206	69	16	0	39	0	131	408	576	96	0	0	909	0	13	110	16	1		2308
	Letalidad oficial		0.0805755	0.129412	0.100898	0.0927277	0.0416193	0.0603483	0.123118	0.135755	0.110954	0.112792	0.168219	0	0.0836166	0.0563769	0.07383	0.206292	0.393733	0	0	0.0949879
	Letalidad oficial Límite inferior		0.134292	0.313314	0.383411	0.33117	0.112967	0.170072	0.188607	0.206584	0.179484	0.270701	0.504657	0	0.130878	0.0916125	0.153566	0.461124	1.06005	0	0	0.119344
	Letalidad oficial Límite superior		0.0447642	0.05724	0.0248968	0.0272728	0.0141208	0.0210202	0.054052	0.0996805	0.069346	0.0492183	0.0756986	0	0.0547309	0.012215	0.0328133	0.0911524	0.148179	0	0	0.0788883
	Letalidad MoMo		0.0999913	0.122321	0.0949624	0	0.0954795	0	0.0867124	0.199238	0.140769	0.0832925	0	0	0.128175	0	0.0399913	0.142718	0.153652	0.0822058	0	0.104546
	Letalidad MoMo Límite inferior		0.166652	0.296146	0.360857	0	0.259159	0	0.132836	0.303188	0.227715	0.199902	0	0	0.200621	0	0.0831818	0.319017	0.413679	0.383627	0	0.131352
	Letalidad MoMo Límite superior		0.0555507	0.0541036	0.0234323	0	0.0323948	0	0.0380689	0.146294	0.0879808	0.0363458	0	0	0.0838961	0	0.0177739	0.0630614	0.057826	0.0174376	0	0.086826
	65-74	ine 1 enero 2020	772301	136578	133018	99393	193834	65995	277294	181715	742909	510863	105042	322962	613064	123639	65113	248729	32442	5636	5164	4635691
	%ENE COVID1ª		3.4	6.4	1.2	3.2	1.2	2.7	8.1	17.9	8.3	3.7	6.1	2.4	15.7	0	7.8	5	2.9	0	4.2	6.5
	infectados1ª		26258.2	8740.99	1596.22	3180.58	2326.01	1781.87	22460.8	32527	61661.4	18901.9	6407.56	7751.09	96251	0	5078.81	12436.5	940.818	0	216.888	301320
	IC95%<ENE COVID1ª		2	2.9	0.2	0.9	0.4	0.9	5.2	11.6	5.3	2	2.4	1.4	9.3	0	2.1	2.6	1.4	0	0.8	5.4
	infectados1ª<IC		15446	3960.76	266.036	894.537	775.336	13.9	14419.3	21078.9	39374.2	10217.3	2521.01	4521.47	57015	0	1367.37	6466.95	454.188	0	41.312	250327
	IC95%>ENE COVID1ª		5.8	13.5	6.9	11.2	3.5	9.5	11.1	24.3	12.9	8.3	11.4	6.4	21.5	0	14.6	11	12.2	0	19.9	7.8
	infectados1ª>IC		44793.5	18438	9178.24	11132	6784.19	6269.52	30779.6	44156.7	95835.3	42401.6	11974.8	20669.6	131809	0	9506.5	27360.2	3957.92	0	15	361584
	%ENE COVID1ªcorregidoS 82,1%		4.0086	7.5456	1.4148	3.7728	1.4148	3.1833	9.5499	21.1041	9.7857	4.3623	7.1919	2.8296	18.5103	0	9.1962	5.895	3.4191	0	4.9518	7.6635
	infectados1ªcorregS82,1%		30958.5	10305.6	1881.94	3749.9	2742.36	2100.82	26481.3	38349.3	72698.8	22285.4	7554.52	9138.53	113480	0	5987.92	14662.6	1109.22	0	255.711	355256
	IC95%<ENE COVID1ªcorregido S 82,1%		2.358	3.4191	0.2358	1.0611	0.4716	1.0611	6.1308	13.6764	6.2487	2.358	2.8296	1.6506	10.9647	0	2.4759	3.0654	1.6506	0	0.9432	6.3666
	infectados1ª<ICcorregS82,1%		18210.9	4669.74	313.656	1054.66	914.121	700.273	17000.3	24852.1	46422.2	12046.1	2972.27	5330.81	67220.6	0	1612.13	7624.54	535.488	0	48.7068	295136
	IC95%>ENE COVID1ªcorregidoS 82,15		6.8382	15.9165	8.1351	13.2048	4.1265	11.2005	13.0869	28.6497	15.2091	9.7857	13.4406	7.5456	25.3485	0	17.2134	12.969	14.3838	0	23.4621	9.1962
	infectados1ªcorreg>ICS82,1%		52811.5	21738.4	10821.1	13124.6	7998.56	7391.77	36289.2	52060.8	112990	49991.5	14118.3	24369.4	155403	0	11208.2	32257.7	4666.39	0	1211.58	426307
	%IgG+ inmunoensayo
	%Ig+ test rapido o inmunoensayo
	fallecidos oficiales	2020-05-11	204	98	38	35	33	24	117	140	635	237	30	ND	1288	13	63	254	28	0	0	3237	26736
	excesoletalidadmomo		119	82	42	56	56	12	311	690	1304	248	58	16	1842	67	72	152	18	3	ND	5132
	Letalidad oficial		0.658948	0.950937	2.01919	0.933358	1.20334	1.14241	0.441821	0.365065	0.873466	1.06348	0.397113	#VALUE!	1.135	#DIV/0!	1.05212	1.7323	2.52429	#DIV/0!	0	0.911173
	Letalidad oficial Límite inferior		1.12021	2.09862	12.1152	3.31861	3.61002	3.42724	0.688222	0.563333	1.36788	1.96743	1.00933	#VALUE!	1.91608	#DIV/0!	3.90787	3.33135	5.22888	#DIV/0!	0	1.09678
	Letalidad oficial Límite superior		0.38628	0.450814	0.351164	0.266674	0.412574	0.324685	0.32241	0.268916	0.561998	0.47408	0.212491	#VALUE!	0.828815	#DIV/0!	0.56209	0.78741	0.600035	#DIV/0!	0	0.759311
	Letalidad MoMo		0.384386	0.795682	2.23174	1.49337	2.04203	0.571206	1.17441	1.79925	1.7937	1.11284	0.767753	0.175083	1.62319	#DIV/0!	1.20242	1.03665	1.62276	#DIV/0!	#VALUE!	1.44459
	Letalidad MoMo Límite inferior		0.653456	1.75599	13.3904	5.30977	6.1261	1.71362	1.82938	2.77643	2.809	2.05875	1.95137	0.300142	2.74023	#DIV/0!	4.46613	1.99356	3.36142	#DIV/0!	#VALUE!	1.73886
	Letalidad MoMo Límite superior		0.22533	0.377212	0.388129	0.426678	0.700126	0.162343	0.857005	1.32537	1.15409	0.496084	0.410815	0.0656561	1.18531	#DIV/0!	0.642389	0.471206	0.385737	#DIV/0!	#VALUE!	1.20383
	>=75	ine 1 enero 2020	698377	152073	133544	83738	157219	63424	336304	208506	725324	470690	118184	364723	595712	114295	65548	250699	34863	4508	4042	4581773
	%ENE COVID1ª		2.8	5	1.5	3.4	2	4.2	7.2	9.3	6.9	3.1	5.5	3.5	8.8	0	9.9	5.1	1.1	0	0	5.3
	infectados1ª		19554.6	7603.65	2003.16	2847.09	3144.38	2663.81	24213.9	19391.1	50047.4	14591.4	6500.12	12765.3	52422.7	0	6489.25	12785.6	383.493	0	0	242834
	IC95%<ENE COVID1ª		1.1	1.7	0.6	0.6	0.1	1	4	6.3	3.6	0.7	2	1.1	6.5	0	2.5	1.5	0.3	0	0	4.1
	infectados1ª<IC		7682.15	2585.24	801.264	502.428	157.219	634.24	13452.2	13135.9	26111.7	3294.83	2363.68	4011.95	38721.3	0	1638.7	3760.49	104.589	0	0	187853
	IC95%>ENE COVID1ª		4.5	14.3	3.4	18.5	4.4	17.6	12.9	17.9	12.7	9	15.2	7.5	23.4	0	22.3	12.8	13.5	0	0	7.9
	infectados1ª>IC		31427	21746.4	4540.5	15491.5	6917.64	11162.6	43383.2	37322.6	92116.1	42362.1	17964	27354.2	139397	0	14617.2	32089.5	4706.51	0	0	361960
	%ENE COVID1ªcorregidoS 82,1%		3.3012	5.895	1.7685	4.0086	2.358	4.9518	8.4888	10.9647	8.1351	3.6549	6.4845	4.1265	10.3752	0	11.6721	6.0129	1.2969	0	0	6.2487
	infectados1ªcorregS82,1%		23054.8	8964.7	2361.73	3356.72	3707.22	3140.63	28548.2	22862.1	59005.8	17203.2	7663.64	15050.3	61806.3	0	7650.83	15074.3	452.138	0	0	286301
	IC95%<ENE COVID1ªcorregido S 82,1%		1.2969	2.0043	0.7074	0.7074	0.1179	1.179	4.716	7.4277	4.2444	0.8253	2.358	1.2969	7.6635	0	2.9475	1.7685	0.3537	0	0	4.8339
	infectados1ª<ICcorregS82,1%		9057.25	3048	944.69	592.363	185.361	747.769	15860.1	15487.2	30785.7	3884.6	2786.78	4730.09	45652.4	0	1932.03	4433.61	123.31	0	0	221478
	IC95%>ENE COVID1ªcorregidoS 82,15		5.3055	16.8597	4.0086	21.8115	5.1876	20.7504	15.2091	21.1041	14.9733	10.611	17.9208	8.8425	27.5886	0	26.2917	15.0912	15.9165	0	0	9.3141
	infectados1ªcorreg>ICS82,1%		37052.4	25639.1	5353.24	18264.5	8155.89	13160.7	51148.8	44003.3	108605	49944.9	21179.5	32250.6	164349	0	17233.7	37833.5	5548.97	0	0	426751
	%IgG+ inmunoensayo
	%Ig+ test rapido o inmunoensayo
	fallecidos oficiales	2020-05-11	911	688	262	162	103	174	1633	2478	4886	1019	425	ND	6640	121	424	1172	298	4	2	21402
	excesoletalidadmomo		1371	813	405	122	52	181	3166	4272	9955	1394	652	460	11448	205	590	1314	214	7	ND	37236
	Letalidad oficial		3.95145	7.67454	11.0936	4.82614	2.77836	5.54029	5.72016	10.8389	8.28054	5.9233	5.54567	#VALUE!	10.7432	#DIV/0!	5.54188	7.77483	65.909	#DIV/0!	#DIV/0!	7.47534
	Letalidad oficial Límite inferior		10.0582	22.5722	27.734	27.3481	55.5672	23.2692	10.2963	16.0003	15.871	26.2318	15.2506	#VALUE!	14.5447	#DIV/0!	21.9459	26.4344	241.666	#DIV/0!	#DIV/0!	9.66325
	Letalidad oficial Límite superior		2.45868	2.68341	4.89423	0.886966	1.26289	1.32211	3.19265	5.63139	4.49887	2.04025	2.00666	#VALUE!	4.04019	#DIV/0!	2.4603	3.09778	5.37037	#DIV/0!	#DIV/0!	5.0151
	Letalidad MoMo		5.9467	9.0689	17.1485	3.6345	1.40267	5.76318	11.09	18.686	16.8712	8.10312	8.5077	3.05642	18.5224	#DIV/0!	7.71158	8.71683	47.3307	#DIV/0!	#VALUE!	13.0059
	Letalidad MoMo Límite inferior		15.137	26.6732	42.8712	20.5955	28.0533	24.2053	19.962	27.5841	32.3365	35.8852	23.3962	9.72497	25.0765	#DIV/0!	30.5379	29.6372	173.546	#DIV/0!	#VALUE!	16.8125
	Letalidad MoMo Límite superior		3.70017	3.17094	7.5655	0.667962	0.637576	1.3753	6.18978	9.70836	9.16625	2.79107	3.07845	1.42633	6.96568	#DIV/0!	3.42353	3.47311	3.85657	#DIV/0!	#VALUE!	8.72546

## Sheet: tablaprimerarticulo
CC.AA.		Andalucía	Aragón	Asturias	Baleares	Canarias	Cantabria	Castilla y León	Castilla la Mancha	Cataluña	C.Valenciana	Extremadura	Galicia	Madrid	Murcia	Navarra	País Vasco	La Rioja	Ceuta	Melilla	Total
TOTAL	Población	8460261	1328753	1018706	1171003	2174474	582796	2393285	2044408	7778362	5054796	1063575	2700269	6778382	1510951	660887	2219777	319653	83842	87076	47431256
	Prevalencia	3.38	6.13	2.25	3.48	2.67	4	9	13.5	7.38	3.13	3.75	2.63	14.13	1.75	7.25	5	4.13	1.38	2.38	6
	Infectados	285534	81386	22921	40751	58058	23312	215396	275995	573654	157962	39884	70882	957446	26442	47914	110989	13186	1153	2068	2845875
	Fallecidos	1358	859	317	218	153	209	1953	2898	5956	1370	500	607	8521	145	511	1442	351	4	2	27374
	Letalidad	4.76	10.55	13.83	5.35	2.64	8.97	9.07	10.5	10.38	8.67	12.54	8.56	8.9	5.48	10.66	12.99	26.62	3.47	0.97	9.62
	IC95%	4.5	9.86	12.35	4.66	2.23	7.79	8.67	10.12	10.12	8.22	11.46	7.89	8.71	4.62	9.76	12.33	23.9	0.95	0.11	9.5
		5.01	11.28	15.43	6.11	3.09	10.27	9.47	10.89	10.64	9.14	13.68	9.27	9.09	6.45	11.63	13.68	29.56	8.89	3.49	9.73
HOMBRES	Población	4168872	655734	486031	584094	1075496	282517	1178111	1023399	3825977	2490903	526101	1299371	3243153	756619	327073	1079024	157699	42370	44173	23246717
	Prevalencia	3.38	6.38	2.38	4.31	4.91	2.88	8.25	12.38	7.5	3.5	3.5	2.63	14.13	1.63	7.5	4.63	4.25	1.63	2	6
	Infectados	140699	41803	11543	25174	52807	8122	97194	126646	286948	87182	18414	34108	458095	12295	24530	49905	6702	689	883	1394803
	Fallecidos	743	455	171	135	86	98	1113	1507	2877	761	291	381	4431	81	273	723	192	2	2	14322
	Letalidad	5.28	10.88	14.81	5.36	1.63	12.07	11.45	11.9	10.03	8.73	15.8	11.17	9.67	6.59	11.13	14.49	28.65	2.9	2.26	10.27
	IC95%	4.91	9.99	12.67	4.5	1.3	9.8	10.79	11.31	9.66	8.12	14.03	10.07	9.39	5.23	9.84	13.45	24.74	0.35	0.27	10.1
		5.67	11.93	17.21	6.35	2.01	14.7	12.14	12.52	10.39	9.37	17.72	12.35	9.96	8.19	12.53	15.58	33	10.48	8.18	10.44
MUJERES	Población	4291389	673019	532675	586909	1098978	300279	1215174	1021009	3952385	2563893	537474	1400898	3535229	754332	333814	1140753	161954	41472	42903	24184539
	Prevalencia	3.25	6	2.13	6.23	3.55	5	9.63	14.63	7.13	2.75	4	2.75	14.13	1.88	6.88	5.38	3.88	1.25	2.63	6.12
	Infectados	139470	40381	11319	36564	39014	15014	116960	149323	281607	70507	21499	38525	499351	14144	22950	61315	6276	518	1126	1480094
	Fallecidos	583	404	146	83	67	111	840	1391	3079	609	209	226	4090	64	238	719	159	2	0	13020
	Letalidad	4.18	10	12.9	2.27	1.72	7.39	7.18	9.32	10.93	8.64	9.72	5.87	8.19	4.52	10.37	11.73	25.34	3.86	0	8.8
	IC95%	3.84	9.05	10.89	1.81	1.33	6.08	6.7	8.83	10.55	7.96	8.45	5.12	7.94	3.48	9.09	10.88	21.55	0.47		8.64
		4.53	11.02	15.17	2.81	2.18	8.9	7.68	9.82	11.33	9.35	11.13	6.68	8.44	5.78	11.78	12.61	29.6	13.94		8.95
<20 años	Población	1762522	247094	148829	231902	394246	102686	383323	409947	1567356	992351	195090	426822	1354546	342866	136059	404837	61387	22092	25723	8782856
	Prevalencia	1.92	4.6	1.1	0.9	1.7	2.7	6	7.1	3.7	1.8	3.7	1.7	6.4	0	3.8	2.2	0.9	1	0.6	4.11
	Infectados	42301	14208	2046	2609	8378	3466	28749	36383	72490	22328	9023	9070	108364	0	6463	11133	691	276	193	360975
	Fallecidos	0	0	0	0	0	0	0	6	2	1	0	ND	8	0	0	0	0	0	0	17
	Letalidad	0	0	0	0	0	0	0	0.16	0.03	0.04	0		0.07	0	0	0	0	0	0	0.05
	IC95%								0.06	0	0			0.03							0.02
									0.35	0.09	0.24			0.14							0.07
20-64 años	Población	5227061	793008	603315	755970	1429175	350691	1396364	1244240	4742773	3080892	645259	1585762	4215060	930151	394167	1315512	190961	51606	52147	27418352
	Prevalencia	2.2	4.5	2.2	3	2	3.1	6.9	10.6	6.4	2.4	6.4	1.8	11.8	2.3	6	4.1	3.8	1.5	2.5	5.83
	Infectados	143744	44607	16591	28349	35729	13589	120436	164862	379422	92427	51621	35680	621721	26742	29563	67420	9071	968	1630	1598490
	Fallecidos	166	73	17	27	17	10	186	272	452	129	45	ND	585	11	24	41	25	0	0	2080
	Letalidad	1.15	1.64	1.02	0.95	0.48	0.74	1.54	1.65	1.19	1.4	0.87		0.94	0.41	0.81	0.61	2.76	0		1.3
	IC95%	0.98	1.28	0.59	0.18	0.28	0.35	1.33	1.46	1.08	1.17	0.63		0.87	0.21	0.52	0.43	1.78			1.24
		1.34	2.06	1.64	1.38	0.76	1.35	1.78	1.86	1.3	1.75	1.17		1.02	0.74	1.21	0.83	4.07			1.36
65 o más años	Población	1470678	288651	266562	183131	351053	129419	613598	390221	1468233	981553	223226	687685	1208776	237934	130661	499428	67305	10144	9206	8529779
	Prevalencia	3.75	6.75	1.63	4	1.13	4.5	9.38	16.75	9.38	4	9.38	3.63	16.13	0	9.13	6.13	3.38	0	2.25	6.81
	Infectados	55150	19484	4332	7325	3949	5824	57525	65362	137647	39262	20927	24929	194915	0	11923	30590	2272	0	207	580878
	Fallecidos	1115	786	300	197	136	198	1750	2618	5502	1256	455	ND	7928	134	487	1426	326	4	2	24620
	Letalidad	20.22	40.34	69.26	26.89	34.44	34	30.42	40.05	39.97	31.99	21.74		40.67	NA	40.85	46.62	143.51	NA	9.66	42.38
	IC95%	19.04	37.56	61.63	23.27	28.89	29.42	29.01	39.53	38.92	30.25	19.79		39.78		37.3	44.23	128.33		1.17	41.85
		21.44	43.26	77.55	30.92	10.74	39.07	31.19	41.62	41.04	33.8	23.83		41.57		44.64	49.1	159.94		34.9	42.92
	Andalucia	5227061	2.2	143744	166	0.98	1.34				1.15483
	Aragón	793008	4.5	44607							0
	Asturias	603315	2.2	16591	17	0.59	1.64				1.02464
	Baleares	755970	3	28349	27	0.18	1.38				0.952419
	Canarias	1429175	2	35729	17	0.28	0.76				0.475799
	Cantabria	350691	3.1	13589	10	0.35	1.35				0.735874
	Castilla la Mancha	1244240	10.6	164862	272	1.46	1.86				1.64987
	Castilla Leon	1396364	6.9	120436	186	1.33	1.78				1.54438
	Cataluña	4742773	6.4	379422	452	1.08	1.3				1.19129
	Ceuta	51606	1.5	968	0						0
	Extremadura	645259	6.4	51621	45	0.63	1.17				0.871743
	C.Valenciana	3080892	2.4	92427	129	1.17	1.75				1.3957
	Galicia	1585762	1.8	35680							0
	Madrid	4215060	11.8	621721	585	0.87	1.02				0.940936
	Melilla	52147	2.5	1630	0						0
	Murcia	930151	2.3	26742	11	0.21	0.74				0.41134
	Navarra	394167	6	29563	24	0.52	1.21				0.811839
	Pais Vasco	1315512	4.1	67420	41	0.43	0.83				0.608128
	La Rioja	190961	3.8	9071	25	1.78	4.07				2.75614

## Sheet: máximosmomoFACU
Fecha informe MoMo	2020-05-12	2020-05-13	2020-05-17	2020-05-18	2020-05-19	2020-05-20	2020-05-21	2020-05-24	2020-05-25	2020-05-26	2020-05-27	2020-05-28	2020-06-01	2020-06-02	2020-06-03	2020-06-04	2020-06-09	2020-06-14	2020-06-16	2020-06-21	2020-06-22	2020-06-24	2020-06-29	Máximos
España	30671	30604	31237	31113	30769	30807	31124	31079	30829	43034	43090	43014	43294	42910	43262	43260	43484	43340	43242	43348	43356	44536	44546
Andalucía	904	930	930	956	956	956	956	956	904	1480	1481	1481	1478	1437	1487	1488	1489	1491	1491	1562	1562	1754	1756	1756
Aragón	831	831	831	831	831	831	831	831	931	839	839	839	842	842	842	843	869	869	869	869	869	945	945	945
Asturias	278	278	278	278	374	360	350	278	278	324	324	324	331	331	414	405	423	413	417	414	414	378	380	423
Islas baleares	172	161	167	166	157	157	157	157	157	166	166	174	178	180	180	180	182	182	184	184	184	210	210	210
Canarias	77	76	75	75	75	75	75	75	82	108	108	112	116	116	116	116	142	140	144	146	76	107	108	146
Cantabria	188	188	188	188	188	208	208	210	210	212	212	212	210	210	210	210	210	210	210	210	210	210	210	212
Castilla y león	3583	3567	3587	3573	3574	3574	3574	3574	3574	3595	3595	3595	3540	3573	3564	3561	3542	3592	3542	3592	3592	3615	3615	3615
Castilla la mancha	4286	4386	4384	4384	4384	4384	4384	4466	4492	5114	5118	5118	5121	5123	5080	5080	5133	5133	5133	5136	5137	5181	5314	5314
Cataluña	4148	4142	4561	4631	4616	4556	4676	4598	4665	11665	11634	11620	11644	11550	11684	11680	11652	11582	11558	11430	11430	11568	11690	11690
Comunidad Valenciana	1518	1426	1474	1420	1418	1418	1418	1412	1363	1528	1494	1618	1633	1633	1634	1623	1623	1596	1538	1596	1597	1616	1740	1740
Extremadura	626	626	659	659	657	656	655	655	655	685	685	686	686	686	686	686	686	686	702	686	636	670	670	702
Galicia	341	341	341	362	362	341	362	362	362	429	429	429	538	571	582	578	570	534	569	571	569	577	577	582
Madrid	11840	11891	11868	11926	11887	11880	11933	11915	11913	14104	14086	14062	14168	14070	14082	14082	14070	14070	14068	14134	14130	14308	14272	14308
Murcia	159	157	212	210	206	157	198	194	194	248	246	212	210	225	226	217	210	212	212	212	212	196	184	248
Navarra	602	602	602	602	602	602	602	602	602	610	610	610	610	610	610	610	610	683	610	683	683	683	683	683
País Vasco	1281	1281	1281	1281	1281	1281	1281	1281	1281	1524	1524	1524	1590	1584	1607	1603	1605	1603	1601	1603	1603	1556	1556	1607
La rioja	254	254	256	254	250	248	254	254	254	256	256	256	256	256	256	256	256	256	256	256	256	304	304	304
Ceuta	11	11	11	11	11	11	11	11	11	11	11	11	11	11	11	11	11	11	11	11	11	11	11	11
																							Total recalculado	44496

## Sheet: nacional
				muestra	población	%IgG+	nIgG+enmuestra	n estimado en población	IC95%-	nIgG IC-enmjuestra	n estimado IC-pob	IC95%+	nIgG IC+	n estimado IC+ pob
			<1	268	337554	1.1	2.948	3713.09	0.3	0.804	1012.66	3.8	10.184	12827.1				337554
			1-4	1693	1637255	2.2	37.246	36019.6	1.4	23.702	22921.6	3.6	60.948	58941.2				1637255
			5-9	2857	2324559	3	85.71	69736.8	2.3	65.711	53464.9	4.1	117.137	95306.9				2324559
			10-14	3425	2522754	3.9	133.575	98387.4	3.1	106.175	78205.4	4.9	167.825	123615				2522754
			15-19	3221	2387556	3.8	122.398	90727.1	3	96.63	71626.7	4.9	157.829	116990				2387556
			20-24	2805	2359591	5	140.25	117980	3.5	98.175	82585.7	5.7	159.885	134497				2359591
			25-29	2606	2582946	4.8	125.088	98151.9	3.7	96.422	95569	6.1	158.966	157560				2582946
			30-34	3050	2838372	3.8	115.9	130565	2.9	88.45	82312.8	4.9	149.45	139080				2838372
			35-39	4000	3389813	4.6	184	179660	3.8	152	128813	5.6	224	189830				3389813
			40-44	5174	3995052	5.3	274.222	227718	4.5	232.83	179777	6.2	320.788	247693				3995052
			45-49	5330	3894528	5.7	303.81	225883	4.9	261.17	190832	6.7	357.11	260933				3894528
			50-54	5263	3667554	5.8	305.254	223721	4.9	257.887	179710	6.9	363.147	253061				3667554
			55-59	5187	3364192	6.1	316.407	198487	5.2	269.724	174938	7.2	373.464	242222				3364192
			60-64	4560	2912066	5.9	269.04	180548	5	228	145603	7	319.2	203845				2912066
			65-69	3568	2423865	6.2	221.216	167247	5.1	181.968	123617	7.4	264.032	179366				38213792
			70-74	2931	2211826	6.9	202.239	134921	5.7	167.067	126074	8.3	243.273	183582
			75-79	2161	1747640	6.1	131.821	89129.6	4.8	103.728	83886.7	7.7	166.397	134568
			80-84	1410	1272972	5.1	71.91	64921.6	3.8	53.58	48372.9	6.9	97.29	87835.1
			85-89	968	996429	5.6	54.208	55800	3.8	36.784	37864.3	8.2	79.376	81707.2
			>90	420	564732	5.8	24.36	32754.5	3.2	13.44	18071.4	10	42	56473.2
							3094.29	2.3896e+06			1.90617e+06			0
			TOTAL	60897	47431256	5	3044.85	2.37156e+06	4.7	2862.16		5.4	3288.44	0
					población	%IgG+	nIgG+enmuestra	n estimado en población	IC95%-	nIgG IC-enmjuestra	n estimado IC-pob	IC95%+	nIgG IC+	n estimado IC+ pob
			<1
			1-4
			5-9
			10-14
			15-19
			20-24
			25-29
			30-34
			35-39
			40-44
			45-49
			50-54
			55-59
			60-64
				49439	38213792	4.92309	2415.85	1.8813e+06	3.89224	1977.68	1.48737e+06	5.85234	2939.93	2.2364e+06
			65-69
			70-74
				6499	4635691	6.5183	423.455	302168	5.38628	349.035	249691	7.82942	507.305	362948
			75-79
			80-84
			>85
				4959	4581773	5.29502	282.299	242606	4.10748	207.532	188195	7.86996	385.063	360584

## Sheet: andalucía
ANDALUCÍA	IgG primera ronda
															poblaciónine	%IgG+	nIgG+enmuestra	n estimado en población	IC95%-	nIgG IC-enmjuestra	n estimado IC-pob	IC95%+	nIgG IC+	n estimado IC+ pob
													<5	349	371790	1.1	3.839	4089.69	0.4	1.396	1487.16	3.2	11.168	11897.3
													5-9	514	440148	1	5.14	4401.48	0.4	2.056	1760.59	2.4	12.336	10563.6
													10-14	605	493050	2.8	16.94	13805.4	1.7	10.285	8381.85	4.7	28.435	23173.3
													15-19	525	457534	2.8	14.7	12811	1.5	7.875	6863.01	5.3	27.825	24249.3
													20-24	543	444505	1.3	7.059	5778.56	0.5	2.715	2222.53	3.2	17.376	14224.2
													25-29	475	483913	2.2	10.45	10646.1	1.1	5.225	5323.04	4.5	21.375	21776.1
													30-34	517	521791	1.9	9.823	9914.03	0.9	4.653	4696.12	4	20.68	20871.6
													35-39	649	618104	2.1	13.629	12980.2	1.2	7.788	7417.25	4	25.96	24724.2
													40-44	816	703084	3.1	25.296	21795.6	1.9	15.504	13358.6	4.9	39.984	34451.1
													45-49	799	681751	3.1	24.769	21134.3	2	15.98	13635	4.9	39.151	33405.8
													50-54	857	661935	3.1	26.567	20520	2	17.14	13238.7	4.8	41.136	31772.9
													55-59	837	602848	3.6	30.132	21702.5	2.4	20.088	14468.4	5.4	45.198	32553.8
													60-64	670	509130	3.4	22.78	17310.4	2.1	14.07	10691.7	5.5	36.85	28002.2
													65-69	506	406823	4.1	20.746	16679.7	2.6	13.156	10577.4	6.4	32.384	26036.7
													70-74	457	365478	2.7	12.339	9867.91	1.4	6.398	5116.69	5.1	23.307	18639.4
													75-79	302	284792	2.3	6.946	6550.22	1	3.02	2847.92	5	15.1	14239.6
													80-84	203	202468	2.3	4.669	4656.76	0.9	1.827	1822.21	5.8	11.774	11743.1
													>85	145	211117	3.8	5.51	8022.45	1.5	2.175	3166.76	9.4	13.63	19845
																	261.334							390272
														9769	8460261	2.6	253.994	219967	2.2		186126	3.2		270728
															poblaciónine	%IgG+	nIgG+enmuestra	n estimado en población	IC95%-		n estimado IC-pob	IC95%+	nIgG IC+	n estimado IC+ pob
													<5	349	371790	1.1	3.839	4089.69	0.4		1487.16	3.2	11.168	11897.3
													5-9	514	440148	1	5.14	4401.48	0.4		1760.59	2.4	12.336	10563.6
													10-14	605	493050	2.8	16.94	13805.4	1.7		8381.85	4.7	28.435	23173.3
													15-19	525	457534	2.8	14.7	12811	1.5		6863.01	5.3	27.825	24249.3
													20-24	543	444505	1.3	7.059	5778.56	0.5		2222.53	3.2	17.376	14224.2
													25-29	475	483913	2.2	10.45	10646.1	1.1		5323.04	4.5	21.375	21776.1
													30-34	517	521791	1.9	9.823	9914.03	0.9		4696.12	4	20.68	20871.6
													35-39	649	618104	2.1	13.629	12980.2	1.2		7417.25	4	25.96	24724.2
													40-44	816	703084	3.1	25.296	21795.6	1.9		13358.6	4.9	39.984	34451.1
													45-49	799	681751	3.1	24.769	21134.3	2		13635	4.9	39.151	33405.8
													50-54	857	661935	3.1	26.567	20520	2		13238.7	4.8	41.136	31772.9
													55-59	837	602848	3.6	30.132	21702.5	2.4		14468.4	5.4	45.198	32553.8
													60-64	670	509130	3.4	22.78	17310.4	2.1		10691.7	5.5	36.85	28002.2
														8156	6989583	2.53075	211.124	176889	1.4814		103544	4.459	367.474	311665
													65-69	506	406823	4.1	20.746	16679.7	2.6		10577.4	6.4	32.384	26036.7
							19229	698377					70-74	457	365478	2.7	12.339	9867.91	1.4		5116.69	5.1	23.307	18639.4
							x	100						963	772301	3.43747	33.085	26547.6	2.03212		15694.1	5.7848	55.691	44676.1
													75-79	302	284792	2.3	6.946	6550.22	1		2847.92	5	15.1	14239.6
													80-84	203	202468	2.3	4.669	4656.76	0.9		1822.21	5.8	11.774	11743.1
													>85	145	211117	3.8	5.51	8022.45	1.5		3166.76	9.4	13.63	19845
														650	698377	2.75344	17.125	19229.4	1.12216		7836.89	4.5	40.504	45827.7
														9769	8460261	2.6	253.994	219967	2.2		186126

## Sheet: aragón
															población	%IgG+	nIgG+enmuestra	n estimado en población	IC95%-	nIgG IC-enmjuestra	n estimado IC-pob	IC95%+	nIgG IC+	n estimado IC+ pob
													<5	101	53921	4.3	4.343	2318.6	1.3	1.313	700.973	12.8	12.928	6901.89
													5-9	137	62987	4.6	6.302	2897.4	1.7	2.329	1070.78	12	16.44	7558.44
													10-14	159	66480	3.3	5.247	2193.84	1.1	1.749	731.28	9.3	14.787	6182.64
													15-19	124	63706	4.2	5.208	2675.65	1.4	1.736	891.884	11.7	14.508	7453.6
													20-24	131	63515	3.3	4.323	2095.99	1.1	1.441	698.665	9.6	12.576	6097.44
													25-29	101	66798	0.5	0.505	333.99	0.1	0.101	66.798	1.7	1.717	1135.57
													30-34	133	75105	4.3	5.719	3229.51	1.5	1.995	1126.58	11.7	15.561	8787.28
													35-39	163	89095	2.5	4.075	2227.38	0.9	1.467	801.855	6.6	10.758	5880.27
													40-44	211	108052	6.2	13.082	6699.22	3.5	7.385	3781.82	10.8	22.788	11669.6
													45-49	214	106787	5	10.7	5339.35	0.7	1.498	747.509	13.5	28.89	14416.2
													50-54	217	101601	6.1	13.237	6197.66	3.1	6.727	3149.63	11.8	25.606	11988.9
													55-59	241	96606	5.8	13.978	5603.15	3.2	7.712	3091.39	10.3	24.823	9950.42
													60-64	240	85449	7.2	17.28	6152.33	4	9.6	3417.96	12.4	29.76	10595.7
													65-69	169	70896	7.6	12.844	5388.1	3.7	6.253	2623.15	15	25.35	10634.4
													70-74	134	65682	5.1	6.834	3349.78	2.1	2.814	1379.32	11.9	15.946	7816.16
													75-79	111	53263	7	7.77	3728.41	3	3.33	1597.89	15.7	17.427	8362.29
													80-84	82	40982	1.7	1.394	696.694	0.4	0.328	163.928	7.8	6.396	3196.6
													>=85	80	57828	5.4	4.32	3122.71	1.5	1.2	867.42	17.6	14.08	10177.7
																	137.161	64249.8		58.978	26908.8
													TOTAL	2748	1328753	4.9	134.652	65108.9	3.8			6.4	0	0
															población	%IgG+	nIgG+enmuestra	n estimado en población	IC95%-	nIgG IC-enmjuestra	n estimado IC-pob	IC95%+	nIgG IC+	n estimado IC+ pob
													<5
													5-9
													10-14
													15-19
													20-24
													25-29
													30-34
													35-39
													40-44
													45-49
													50-54
													55-59
													60-64
														2172	1040102	4.61148	103.999	47964.1	1.94953	45.053	20277.1	10.443	231.142	108618
													65-69						#DIV/0!			#DIV/0!
							19229	698377					70-74						#DIV/0!			#DIV/0!
							x	100						303	136578	6.39772	19.678	8737.88	2.93054	9.067	4002.47	13.5092	41.296	18450.6
													75-79		0				#DIV/0!			#DIV/0!
													80-84						#DIV/0!			#DIV/0!
													>85						#DIV/0!			#DIV/0!
														273	152073	4.96328	13.484	7547.82	1.72893	4.858	2629.24	14.2935	37.903	21736.6

## Sheet: asturias
La prevalencia estimada de anticuerpos IgG frente a SARS-Cov2 en Asturias es de un 1,8% (IC 95%: 1,3%-
2,5%). Es similar en hombres: 1,9% (IC 95%: 1,1%-3,3%) que en mujeres: 1,7% (IC 95%: 1,1-2,5%).
				muestra	población	%IgG+	nIgG+enmuestra	n estimado en población	IC95%-	nIgG IC-enmjuestra	n estimado IC-pob	IC95%+	nIgG IC+	n estimado IC+ pob
			0-4	32	30225	0	0	0		0	0		0	0
			5-9	42	37587	2.6	1.092	977.262	0.4	0.168	150.348	15.9	6.678	5976.33
			10-14	61	41707	0	0	0		0	0		0	0
			15-19	60	39310	1.6	0.96	628.96	0.2	0.12	78.62	11.3	6.78	4442.03
			20-24	54	38453	1.7	0.918	653.701	0.2	0.108	76.906	11.4	6.156	4383.64
			25-29	47	40647	3.9	1.833	1585.23	0.9	0.423	365.823	15.3	7.191	6218.99
			30-34	64	49444	3	1.92	1483.32	0.9	0.576	444.996	9.3	5.952	4598.29
			35-39	89	64999	1.2	1.068	779.988	0.2	0.178	129.998	8.1	7.209	5264.92
			40-44	147	83421	1.3	1.911	1084.47	0.3	0.441	250.263	5.6	8.232	4671.58
			45-49	127	83563	1.8	2.286	1504.13	0.4	0.508	334.252	7.3	9.271	6100.1
			50-54	129	80560	3	3.87	2416.8	1.1	1.419	886.16	7.8	10.062	6283.68
			55-59	117	82074	0.8	0.936	656.592	0.1	0.117	82.074	5.9	6.903	4842.37
			60-64	148	80154	2.7	3.996	2164.16	1.1	1.628	881.694	6.7	9.916	5370.32
			65-69	142	69489	1.4	1.988	972.846	0.3	0.426	208.467	5.4	7.668	3752.41
			70-74	105	63529	1	1.05	635.29	0.1	0.105	63.529	7.4	7.77	4701.15
			75-79	96	45719	4.3	4.128	1965.92	1.8	1.728	822.942	9.9	9.504	4526.18
			80-84	47	36659	0	0	0		0	0		0	0
			>85	42	51166	0	0	0		0	0		0	0
							0	17508.7		0	4776.07			0
			TOTAL	1549	1018706	1.8	27.882	18336.7	1.3			2.5	0	0
					población	%IgG+	nIgG+enmuestra	n estimado en población	IC95%-	nIgG IC-enmjuestra	n estimado IC-pob	IC95%+	nIgG IC+	n estimado IC+ pob
			<5
			5-9
			10-14
			15-19
			20-24
			25-29
			30-34
			35-39
			40-44
			45-49
			50-54
			55-59
			60-64
				1117	752144	1.85265	20.79	13934.6	0.489419	5.686	3681.13	7.73153	84.35	58152.2
			65-69						#DIV/0!			#DIV/0!
			70-74						#DIV/0!			#DIV/0!
				247	133018	1.20896	3.038	1608.14	0.204481	0.531	271.996	6.9369	17.274	9227.33
			75-79						#DIV/0!			#DIV/0!
			80-84						#DIV/0!			#DIV/0!
			>85						#DIV/0!			#DIV/0!
				185	133544	1.47211	4.128	1965.92	0.616233	1.728	822.942	3.38928	9.504	4526.18

## Sheet: baleares
La prevalencia estimada de anticuerpos IgG frente a SARS-Cov2 en Baleares es de un 2,5% (IC 95%:
1,7%-3,6%). Es similar en hombres: 2,1% (IC 95%: 1,2%-3,4%) que en mujeres: 2,9% (IC 95%: 1,8-4,8%).
			muestra	población	%IgG+	nIgG+enmuestra	n estimado en población	IC95%-	nIgG IC-enmjuestra	n estimado IC-pob	IC95%+	nIgG IC+	n estimado IC+ pob
		0-4	93	52235	4	3.72	2089.4	0.2	0.186	104.47	9.9	9.207	5171.27
		5-9	113	58871	0	0	0		0	0		0	0
		10-14	136	62007	1.1	1.496	682.077	0.1	0.136	62.007	9.7	13.192	6014.68
		15-19	132	58789	0.9	1.188	529.101	0.1	0.132	58.789	7.8	10.296	4585.54
		20-24	103	62227	4.3	4.429	2675.76	1.2	1.236	746.724	14.3	14.729	8898.46
		25-29	118	75680	4.8	5.664	3632.64	2	2.36	1513.6	11.4	13.452	8627.52
		30-34	154	85224	1.1	1.694	937.464	0.1	0.154	85.224	8.1	12.474	6903.14
		35-39	186	96928	1.9	3.534	1841.63	0.4	0.744	387.712	8.9	16.554	8626.59
		40-44	237	105591	0.6	1.422	633.546	0.1	0.237	105.591	2.4	5.688	2534.18
		45-49	228	100551	4.1	9.348	4122.59	1.6	3.648	1608.82	10.2	23.256	10256.2
		50-54	215	88543	1.6	3.44	1416.69	0.5	1.075	442.715	4.8	10.32	4250.06
		55-59	193	77188	2.9	5.597	2238.45	0.6	1.158	463.128	13	25.09	10034.4
		60-64	139	64038	5.4	7.506	3458.05	2.1	2.919	1344.8	13.2	18.348	8453.02
		65-69	142	53140	3	4.26	1594.2	0.9	1.278	478.26	10	14.2	5314
		70-74	100	46253	3.4	3.4	1572.6	0.8	0.8	370.024	12.6	12.6	5827.88
		75-79	75	34214	4.6	3.45	1573.84	1.1	0.825	376.354	17.2	12.9	5884.81
		80-84	38	23455	0	0	0		0	0		0	0
		>85	35	26069	5	1.75	1303.45	0.5	0.175	130.345	36.8	12.88	9593.39
						0	30301.5		0	8278.56			0
		TOTAL	2437	1171003	2.5	60.925	29275.1	1.7			3.6	0	0
				población	%IgG+	nIgG+enmuestra	n estimado en población	IC95%-	nIgG IC-enmjuestra	n estimado IC-pob	IC95%+	nIgG IC+	n estimado IC+ pob
		<5
		5-9
		10-14
		15-19
		20-24
		25-29
		30-34
		35-39
		40-44
		45-49
		50-54
		55-59
		60-64
			2047	987872	2.45552	49.038	24257.4	0.700857	13.985	6923.57	8.53907	172.606	84355.1
		65-69						#DIV/0!			#DIV/0!
		70-74						#DIV/0!			#DIV/0!
			242	99393	3.18614	7.66	3166.8	0.853465	2.078	848.284	11.2099	26.8	11141.9
		75-79						#DIV/0!			#DIV/0!
		80-84						#DIV/0!			#DIV/0!
		>85						#DIV/0!			#DIV/0!
			148	83738	3.43607	5.2	2877.29	0.6051	1	506.699	18.4841	25.78	15478.2

## Sheet: canarias
La prevalencia estimada de anticuerpos IgG frente a SARS-Cov2 en Canarias es de un 1,7% (IC 95%:	La prevalencia estimada de anticuerpos IgG frente a SARS-Cov2 en la Comunidad Foral de Navarra es de
1,1%-2,5%). Es similar en hombres: 1,9% (IC 95%: 1,3%-2,9%) que en mujeres: 1,5% (IC 95%: 0,8-2,5%).	un 5,8% (IC 95%: 4,3%-7,7%). Es similar en hombres: 6,0% (IC 95%: 4,2%-8,7%) que en mujeres: 5,5% (IC
				muestra	población	%IgG+	nIgG+enmuestra	n estimado en población	IC95%-	nIgG IC-enmjuestra	n estimado IC-pob	IC95%+	nIgG IC+	n estimado IC+ pob
	95%: 3,8-7,8%).		0-4	120	77710	2.1	2.52	1631.91	0.3	#VALUE!	233.13	12.8	#VALUE!	9946.88
			5-9	150	93945	3.3	4.95	3100.18	0.8	352.632	751.56	12.6	5553.95	11837.1
			10-14	237	109950	1.3	3.081	1429.35	0.4	167.652	439.8	4.7	1969.91	5167.65
			15-19	242	112641	0	0	0		#VALUE!	0		#VALUE!	0
			20-24	210	118077	2	4.2	2361.54	0.6	#VALUE!	708.462	7	#VALUE!	8265.39
			25-29	200	133442	0.6	1.2	800.652	0.1	#VALUE!	133.442	4.2	#VALUE!	5604.56
			30-34	264	144886	2.5	6.6	3622.15	0.8	#VALUE!	1159.09	7.1	#VALUE!	10286.9
			35-39	322	165861	2.6	8.372	4312.39	0.9	#VALUE!	1492.75	7.3	#VALUE!	12107.9
			40-44	389	188583	2.9	11.281	5468.91	1.3	#VALUE!	2451.58	6.4	#VALUE!	12069.3
			45-49	473	199212	1.7	8.041	3386.6	0.7	#VALUE!	1394.48	4.1	#VALUE!	8167.69
			50-54	428	185709	1.2	5.136	2228.51	0.4	#VALUE!	742.836	3.3	#VALUE!	6128.4
			55-59	399	164705	1.2	4.788	1976.46	0.5	#VALUE!	823.525	3.1	#VALUE!	5105.85
			60-64	306	128700	3.1	9.486	3989.7	1.6	#VALUE!	2059.2	6	#VALUE!	7722
			65-69	261	106320	1.9	4.959	2020.08	0.7	#VALUE!	744.24	5.1	#VALUE!	5422.32
			70-74	212	87514	0.3	0.636	262.542	0.1	#VALUE!	87.514	1.5	#VALUE!	1312.71
			75-79	135	66988	0	0	0		#VALUE!	0		#VALUE!	0
			80-84	71	44599	0.7	0.497	312.193	0.1	#VALUE!	44.599	4	#VALUE!	1783.96
			>85	61	45632	1.7	1.037	775.744	0.2	#VALUE!	91.264	11.4	#VALUE!	5202.05
							0	37678.9		#VALUE!	13357.5			0
			TOTAL	4480	2174474	1.7	76.16	36966.1	1.1			2.5	0	0
					población	%IgG+	nIgG+enmuestra	n estimado en población	IC95%-	nIgG IC-enmjuestra	n estimado IC-pob	IC95%+	nIgG IC+	n estimado IC+ pob
			<5
			5-9
			10-14
			15-19
			20-24
			25-29
			30-34
			35-39
			40-44
			45-49
			50-54
			55-59
			60-64
				3740	1823421	1.88154	69.655	34308.4	0.679484	#VALUE!	12389.9	5.61634	#VALUE!	102410
			65-69						#DIV/0!			#DIV/0!
			70-74						#DIV/0!			#DIV/0!
				473	193834	1.17762	5.595	2282.62	0.429106	#VALUE!	831.754	3.47464	#VALUE!	6735.03
			75-79						#DIV/0!			#DIV/0!
			80-84						#DIV/0!			#DIV/0!
			>85						#DIV/0!			#DIV/0!
				267	157219	0.691988	1.534	1087.94	0.0864164	#VALUE!	135.863	4.44349	#VALUE!	6986.01

## Sheet: cantabria
La prevalencia estimada de anticuerpos IgG frente a SARS-Cov2 en Cantabria es de un 3,2% (IC 95%:
2,0%-5,0%). En hombres: 2,3% (IC 95%: 1,4%-3,9%) que en mujeres: 4,0% (IC 95%: 2,4-6,8%).
				muestra	población	%IgG+	nIgG+enmuestra	n estimado en población	IC95%-	nIgG IC-enmjuestra	n estimado IC-pob	IC95%+	nIgG IC+	n estimado IC+ pob
			0-4	44	20682	3.6	1.584	744.552	1	#VALUE!	206.82		#VALUE!	0
			5-9	66	26182	1.2	0.792	314.184	0.2	88.158	52.364	8.6	3790.79	2251.65
			10-14	87	28988	5.8	5.046	1681.3	1.9	796.347	550.772	15.8	6622.25	4580.1
			15-19	75	26834	0	0	0		#VALUE!	0		#VALUE!	0
			20-24	56	24495	1.8	1.008	440.91	0.2	#VALUE!	48.99	12.1	#VALUE!	2963.89
			25-29	52	25991	0	0	0		#VALUE!	0		#VALUE!	0
			30-34	72	30319	7	5.04	2122.33	2.6	#VALUE!	788.294	18	#VALUE!	5457.42
			35-39	85	40144	4.5	3.825	1806.48	1.4	#VALUE!	562.016	13.6	#VALUE!	5459.58
			40-44	151	49839	3.1	4.681	1545.01	1.3	#VALUE!	647.907	7.3	#VALUE!	3638.25
			45-49	124	47922	4	4.96	1916.88	1.8	#VALUE!	862.596	8.7	#VALUE!	4169.21
			50-54	110	46023	4	4.4	1840.92	1.5	#VALUE!	690.345	10.4	#VALUE!	4786.39
			55-59	129	43932	3.1	3.999	1361.89	0.8	#VALUE!	351.456	10.7	#VALUE!	4700.72
			60-64	127	42026	0.8	1.016	336.208	0.1	#VALUE!	42.026	5.3	#VALUE!	2227.38
			65-69	115	35313	3.9	4.485	1377.21	1.5	#VALUE!	529.695	9.3	#VALUE!	3284.11
			70-74	71	30682	1.3	0.923	398.866	0.2	#VALUE!	61.364	9.7	#VALUE!	2976.15
			75-79	46	22382	6.3	2.898	1410.07	1.8	#VALUE!	402.876	19.6	#VALUE!	4386.87
			80-84	53	17321	3.5	1.855	606.235	0.8	#VALUE!	138.568	14.1	#VALUE!	2442.26
			>85	41	23721	2.8	1.148	664.188	0.4	#VALUE!	94.884	18.2	#VALUE!	4317.22
							0	18567.2		#VALUE!	6030.97			0
			TOTAL		582796	3.2	0	18649.5	2			5	0	0
					población	%IgG+	nIgG+enmuestra	n estimado en población	IC95%-	nIgG IC-enmjuestra	n estimado IC-pob	IC95%+	nIgG IC+	n estimado IC+ pob
			<5
			5-9
			10-14
			15-19
			20-24
			25-29
			30-34
			35-39
			40-44
			45-49
			50-54
			55-59
			60-64
				1178	453377	3.11235	36.351	14110.7	1.05951	#VALUE!	4803.59	8.87443	#VALUE!	40234.6
			65-69						#DIV/0!			#DIV/0!
			70-74						#DIV/0!			#DIV/0!
				186	65995	2.69122	5.408	1776.07	0.895612	#VALUE!	591.059	9.48597	#VALUE!	6260.26
			75-79						#DIV/0!			#DIV/0!
			80-84						#DIV/0!			#DIV/0!
			>85						#DIV/0!			#DIV/0!
				140	63424	4.2263	5.901	2680.49	1.00329	#VALUE!	636.328	17.5743	#VALUE!	11146.4

[truncated: 17 more sheets: castillayleon, castillalamancha, cataluña, valencia, extremadura, galicia, madrid, murcia, navarra, paisvasco, larioja, ceuta, melilla, prevalenciaigsexoedadnacional3r, prevalencia3rondas, unootroambosunoalmenoslancetIgG, poblacionccaasexo]
