# Supplementary material for: Analysis of case fatality rate of SARS-CoV-2 infection in the Spanish Autonomous Communities between March and May 2020
Source: PLoS One. 2021 Dec 3;16(12):e0260769. doi: 10.1371/journal.pone.0260769 (PMC8641878; doi:10.1371/journal.pone.0260769)
Supplement: S2 File — (XLSX) [file pone.0260769.s002.xlsx]

## Sheet: Hoja1
CC.AA.		Andalucía	Aragón	Asturias	Baleares	Canarias	Cantabria	Castilla y León	Castilla la Mancha	Cataluña	C.Valenciana	Extremadura	Galicia	Madrid	Murcia	Navarra	País Vasco	La Rioja	Ceuta	Melilla	Total
TOTAL	Población	8460261	1328753	1018706	1171003	2174474	582796	2393285	2044408	7778362	5054796	1063575	2700269	6778382	1510951	660887	2219777	319653	83842	87076	47431256
	Prevalencia	3.38	6.13	2.25	3.48	2.67	4	9	13.5	7.38	3.13	3.75	2.63	14.13	1.75	7.25	5	4.13	1.38	2.38	6
	Infectados	285534	81386	22921	40751	58058	23312	215396	275995	573654	157962	39884	70882	957446	26442	47914	110989	13186	1153	2068	2845875
	Fallecidos	1358	859	317	218	153	209	1953	2898	5956	1370	500	607	8521	145	511	1442	351	4	2	27374
	Letalidad	4.76	10.55	13.83	5.35	2.64	8.97	9.07	10.5	10.38	8.67	12.54	8.56	8.9	5.48	10.66	12.99	26.62	3.47	0.97	9.62
	IC95%	4.5	9.86	12.35	4.66	2.23	7.79	8.67	10.12	10.12	8.22	11.46	7.89	8.71	4.62	9.76	12.33	23.9	0.95	0.11	9.5
		5.01	11.28	15.43	6.11	3.09	10.27	9.47	10.89	10.64	9.14	13.68	9.27	9.09	6.45	11.63	13.68	29.56	8.89	3.49	9.73
HOMBRES	Población	4168872	655734	486031	584094	1075496	282517	1178111	1023399	3825977	2490903	526101	1299371	3243153	756619	327073	1079024	157699	42370	44173	23246717
	Prevalencia	3.38	6.38	2.38	4.31	4.91	2.88	8.25	12.38	7.5	3.5	3.5	2.63	14.13	1.63	7.5	4.63	4.25	1.63	2	6
	Infectados	140699	41803	11543	25174	52807	8122	97194	126646	286948	87182	18414	34108	458095	12295	24530	49905	6702	689	883	1394803
	Fallecidos	743	455	171	135	86	98	1113	1507	2877	761	291	381	4431	81	273	723	192	2	2	14322
	Letalidad	5.28	10.88	14.81	5.36	1.63	12.07	11.45	11.9	10.03	8.73	15.8	11.17	9.67	6.59	11.13	14.49	28.65	2.9	2.26	10.27
	IC95%	4.91	9.99	12.67	4.5	1.3	9.8	10.79	11.31	9.66	8.12	14.03	10.07	9.39	5.23	9.84	13.45	24.74	0.35	0.27	10.1
		5.67	11.93	17.21	6.35	2.01	14.7	12.14	12.52	10.39	9.37	17.72	12.35	9.96	8.19	12.53	15.58	33	10.48	8.18	10.44
MUJERES	Población	4291389	673019	532675	586909	1098978	300279	1215174	1021009	3952385	2563893	537474	1400898	3535229	754332	333814	1140753	161954	41472	42903	24184539
	Prevalencia	3.25	6	2.13	6.23	3.55	5	9.63	14.63	7.13	2.75	4	2.75	14.13	1.88	6.88	5.38	3.88	1.25	2.63	6.12
	Infectados	139470	40381	11319	36564	39014	15014	116960	149323	281607	70507	21499	38525	499351	14144	22950	61315	6276	518	1126	1480094
	Fallecidos	583	404	146	83	67	111	840	1391	3079	609	209	226	4090	64	238	719	159	2	0	13020
	Letalidad	4.18	10	12.9	2.27	1.72	7.39	7.18	9.32	10.93	8.64	9.72	5.87	8.19	4.52	10.37	11.73	25.34	3.86	0	8.8
	IC95%	3.84	9.05	10.89	1.81	1.33	6.08	6.7	8.83	10.55	7.96	8.45	5.12	7.94	3.48	9.09	10.88	21.55	0.47		8.64
		4.53	11.02	15.17	2.81	2.18	8.9	7.68	9.82	11.33	9.35	11.13	6.68	8.44	5.78	11.78	12.61	29.6	13.94		8.95
<20 años	Población	1762522	247094	148829	231902	394246	102686	383323	409947	1567356	992351	195090	426822	1354546	342866	136059	404837	61387	22092	25723	8782856
	Prevalencia	1.92	4.6	1.1	0.9	1.7	2.7	6	7.1	3.7	1.8	3.7	1.7	6.4	0	3.8	2.2	0.9	1	0.6	4.11
	Infectados	42301	14208	2046	2609	8378	3466	28749	36383	72490	22328	9023	9070	108364	0	6463	11133	691	276	193	360975
	Fallecidos	0	0	0	0	0	0	0	6	2	1	0	ND	8	0	0	0	0	0	0	17
	Letalidad	0	0	0	0	0	0	0	0.16	0.03	0.04	0		0.07	0	0	0	0	0	0	0.05
	IC95%								0.06	0	0			0.03							0.02
									0.35	0.09	0.24			0.14							0.07
20-64 años	Población	5227061	793008	603315	755970	1429175	350691	1396364	1244240	4742773	3080892	645259	1585762	4215060	930151	394167	1315512	190961	51606	52147	27418352
	Prevalencia	2.2	4.5	2.2	3	2	3.1	6.9	10.6	6.4	2.4	6.4	1.8	11.8	2.3	6	4.1	3.8	1.5	2.5	5.83
	Infectados	143744	44607	16591	28349	35729	13589	120436	164862	379422	92427	51621	35680	621721	26742	29563	67420	9071	968	1630	1598490
	Fallecidos	166	73	17	27	17	10	186	272	452	129	45	ND	585	11	24	41	25	0	0	2080
	Letalidad	1.15	1.64	1.02	0.95	0.48	0.74	1.54	1.65	1.19	1.4	0.87		0.94	0.41	0.81	0.61	2.76	0		1.3
	IC95%	0.98	1.28	0.59	0.18	0.28	0.35	1.33	1.46	1.08	1.17	0.63		0.87	0.21	0.52	0.43	1.78			1.24
		1.34	2.06	1.64	1.38	0.76	1.35	1.78	1.86	1.3	1.75	1.17		1.02	0.74	1.21	0.83	4.07			1.36
65 o más años	Población	1470678	288651	266562	183131	351053	129419	613598	390221	1468233	981553	223226	687685	1208776	237934	130661	499428	67305	10144	9206	8529779
	Prevalencia	3.75	6.75	1.63	4	1.13	4.5	9.38	16.75	9.38	4	9.38	3.63	16.13	0	9.13	6.13	3.38	0	2.25	6.81
	Infectados	55150	19484	4332	7325	3949	5824	57525	65362	137647	39262	20927	24929	194915	0	11923	30590	2272	0	207	580878
	Fallecidos	1115	786	300	197	136	198	1750	2618	5502	1256	455	ND	7928	134	487	1426	326	4	2	24620
	Letalidad	20.22	40.34	69.26	26.89	34.44	34	30.42	40.05	39.97	31.99	21.74		40.67	NA	40.85	46.62	143.51	NA	9.66	42.38
	IC95%	19.04	37.56	61.63	23.27	28.89	29.42	29.01	39.53	38.92	30.25	19.79		39.78		37.3	44.23	128.33		1.17	41.85
		21.44	43.26	77.55	30.92	10.74	39.07	31.19	41.62	41.04	33.8	23.83		41.57		44.64	49.1	159.94		34.9	42.92
	Andalucia	5227061	2.2	143744	166	0.98	1.34				1.15483
	Aragón	793008	4.5	44607							0
	Asturias	603315	2.2	16591	17	0.59	1.64				1.02464
	Baleares	755970	3	28349	27	0.18	1.38				0.952419
	Canarias	1429175	2	35729	17	0.28	0.76				0.475799
	Cantabria	350691	3.1	13589	10	0.35	1.35				0.735874
	Castilla la Mancha	1244240	10.6	164862	272	1.46	1.86				1.64987
	Castilla Leon	1396364	6.9	120436	186	1.33	1.78				1.54438
	Cataluña	4742773	6.4	379422	452	1.08	1.3				1.19129
	Ceuta	51606	1.5	968	0						0
	Extremadura	645259	6.4	51621	45	0.63	1.17				0.871743
	C.Valenciana	3080892	2.4	92427	129	1.17	1.75				1.3957
	Galicia	1585762	1.8	35680							0
	Madrid	4215060	11.8	621721	585	0.87	1.02				0.940936
	Melilla	52147	2.5	1630	0						0
	Murcia	930151	2.3	26742	11	0.21	0.74				0.41134
	Navarra	394167	6	29563	24	0.52	1.21				0.811839
	Pais Vasco	1315512	4.1	67420	41	0.43	0.83				0.608128
	La Rioja	190961	3.8	9071	25	1.78	4.07				2.75614
